# Supplementary material for: The FlagT4G Vaccine Confers a Strong and Regulated Immunity and Early Virological Protection against Classical Swine Fever
Source: Viruses. 2022 Sep 2;14(9):1954. doi: 10.3390/v14091954 (PMC9502879; doi:10.3390/v14091954)
Supplement: Supplementary file 1 [file viruses-14-01954-s001.zip]

Archive with 2 entries (2 files):
- Supplementary data S1.pdf
- Table S1.pdf
